# Supplementary material for: Case–control study on TP73 rs1801173 C > T gene polymorphism and susceptibility to gastric cancer in a Chinese Han population
Source: BMC Med Genomics. 2022 Jan 24;15:14. doi: 10.1186/s12920-021-01151-2 (PMC8785439; doi:10.1186/s12920-021-01151-2)
Supplement: Supplementary file 1 — Additional file 1. Supplementary information file. [file 12920_2021_1151_MOESM1_ESM.xls]

## Sheet: 1
DISEASE	HOSPITAL NUMBER	SEX	SMOKING	DRINKING	RS1801173
case	879780	female	no	no	TC
case	821832	female	no	no	CC
case	833546	female	no	no	CC
case	882272	female	no	no	CC
case	854079	female	no	no	CC
case	836086	female	no	no	CC
case	825567	female	no	no	CC
case	864332	female	no	no	CC
case	865285	female	no	no	CC
case	832971	female	no	no	CC
case	888587	male	yes	no	TC
case	840377	female	no	no	CC
case	868200	female	no	no	TC
case	874018	male	no	no	TC
case	825672	male	yes	no	CC
case	874383	female	no	no	CC
case	886883	male	yes	yes	CC
case	851846	female	no	no	CC
case	866316	male	yes	no	CC
case	875901	female	no	no	CC
case	439768	female	no	no	CC
case	833253	male	no	yes	CC
case	834014	female	no	no	TC
case	884161	male	yes	no	TC
case	830359	male	no	yes	CC
case	830466	male	no	yes	TC
case	835692	male	yes	no	TC
case	834262	female	no	no	CC
case	837448	female	no	no	TC
case	864663	male	yes	yes	CC
case	872028	male	no	no	CC
case	893221	female	no	no	TC
case	895314	male	yes	yes	CC
case	890960	female	no	no	CC
case	524462	male	no	no	TC
case	428136	female	no	no	TC
case	817973	female	no	no	TC
case	821664	female	no	no	TC
case	826313	female	no	no	CC
case	826845	female	no	no	CC
case	836565	female	no	no	TC
case	878866	female	no	no	CC
case	529828	male	no	no	TC
case	408760	female	no	no	CC
case	622583	female	no	no	CC
case	584660	male	yes	yes	CC
case	827072	female	no	no	CC
case	875707	female	no	no	TC
case	880042	male	no	no	0 0
case	892681	male	yes	yes	TC
case	893440	male	yes	yes	TC
case	819871	male	no	no	CC
case	859237	male	yes	yes	CC
case	867058	female	no	no	TC
case	872695	female	no	no	CC
case	873690	female	no	no	TC
case	425559	female	no	no	TC
case	851197	female	no	no	TC
case	863688	male	yes	no	TC
case	863952	female	no	no	CC
case	880563	male	yes	yes	TC
case	532781	female	no	no	TC
case	437775	female	no	no	CC
case	600612	female	no	yes	CC
case	570368	female	no	no	TT
case	818884	male	no	yes	TC
case	819588	male	yes	no	CC
case	838114	female	no	no	CC
case	845275	male	no	yes	TC
case	851649	female	no	no	TC
case	863395	male	yes	no	TT
case	882013	female	no	no	TT
case	889568	male	no	no	CC
case	818203	male	no	no	TC
case	824943	male	no	no	CC
case	834226	female	no	no	CC
case	851620	male	yes	yes	TT
case	860265	female	no	no	CC
case	880564	male	no	no	TC
case	885317	male	yes	no	CC
case	886550	female	yes	no	TC
case	888316	female	no	no	TC
case	894665	male	no	yes	TC
case	897327	female	no	no	CC
case	526388	female	no	no	CC
case	534436	male	no	no	CC
case	421213	male	no	no	CC
case	604348	male	yes	no	CC
case	818155	male	yes	no	TC
case	825445	male	no	no	CC
case	827344	male	yes	yes	TC
case	828720	male	yes	yes	TC
case	831246	male	yes	yes	CC
case	833327	male	yes	yes	TT
case	833538	male	yes	no	TC
case	861428	male	no	no	CC
case	864822	male	no	no	TC
case	884584	male	no	no	CC
case	895775	male	yes	no	TC
case	415811	female	no	no	TC
case	825512	female	no	no	CC
case	825557	male	no	no	CC
case	830710	female	no	no	TC
case	846684	male	yes	no	TC
case	847316	male	yes	yes	TT
case	847357	female	no	no	CC
case	859167	female	no	no	CC
case	869507	male	yes	yes	TC
case	869979	female	no	no	CC
case	872030	male	yes	no	TC
case	872251	female	no	no	TC
case	881194	female	no	no	TC
case	523310	male	yes	no	CC
case	398394	male	no	no	CC
case	815369	male	yes	no	TC
case	821465	female	no	no	CC
case	824676	female	no	no	CC
case	845588	male	yes	no	CC
case	875854	female	no	no	CC
case	883534	male	yes	no	TC
case	878572	female	no	no	CC
case	885477	female	no	no	TC
case	877504	male	yes	no	TC
case	888054	female	no	no	CC
case	533870	male	no	no	CC
case	540025	male	yes	no	TC
case	595310	male	yes	yes	TC
case	817384	male	no	no	TC
case	819656	female	no	no	CC
case	825369	female	no	no	CC
case	834410	female	no	no	TC
case	837121	male	yes	no	TC
case	845160	male	yes	yes	CC
case	846671	male	yes	no	CC
case	847346	male	no	yes	TC
case	848287	male	yes	yes	TC
case	855361	male	yes	yes	CC
case	858408	male	yes	yes	TC
case	873553	male	yes	no	CC
case	881485	male	yes	yes	TC
case	897217	male	no	no	CC
case	530850	female	no	no	CC
case	397361	female	no	no	CC
case	818810	female	no	no	TC
case	824689	female	no	no	CC
case	616696	female	no	no	CC
case	830184	male	yes	no	CC
case	834442	male	yes	yes	CC
case	839964	female	no	no	TC
case	846826	male	no	no	TC
case	850586	male	yes	no	CC
case	875606	male	yes	yes	CC
case	875702	male	yes	no	CC
case	879836	female	no	no	CC
case	886943	female	no	no	CC
case	543441	male	yes	yes	CC
case	522418	male	no	no	TC
case	608996	female	no	no	TC
case	588320	male	no	no	CC
case	824323	male	yes	yes	CC
case	846107	male	yes	yes	CC
case	863578	female	no	no	TC
case	872083	male	yes	yes	CC
case	551189	female	no	no	CC
case	540271	female	no	no	CC
case	397672	male	no	no	CC
case	425673	female	no	no	CC
case	582414	male	no	no	CC
case	829874	female	no	no	CC
case	838864	female	no	no	CC
case	846853	male	yes	yes	CC
case	848548	male	no	no	CC
case	857574	female	no	no	CC
case	858602	male	no	no	CC
case	861706	female	no	no	CC
case	865846	male	yes	yes	CC
case	872808	male	no	no	0 0
case	873695	male	yes	no	CC
case	877271	male	yes	yes	CC
case	882262	male	yes	yes	CC
case	893229	male	yes	yes	TC
case	635501	male	yes	yes	0 0
case	596238	male	yes	yes	CC
case	619137	female	no	no	CC
case	564450	male	no	no	TC
case	824438	male	yes	yes	CC
case	825300	male	yes	yes	CC
case	827062	male	yes	yes	CC
case	827538	male	no	no	CC
case	858614	female	no	no	CC
case	858845	male	yes	no	CC
case	871956	male	yes	yes	CC
case	696806	female	no	no	CC
case	887827	male	no	no	TC
case	521537	male	no	no	TT
case	521698	female	no	no	TC
case	593996	female	no	no	CC
case	837854	female	no	no	CC
case	839247	male	yes	yes	CC
case	855358	male	yes	no	TC
case	860666	male	yes	no	CC
case	864699	male	yes	yes	CC
case	869605	male	no	no	TC
case	871670	male	yes	no	0 0
case	872700	male	yes	no	CC
case	872875	male	yes	yes	CC
case	880028	male	no	no	CC
case	885175	male	yes	no	CC
case	895142	female	no	no	CC
case	537681	male	yes	yes	CC
case	434942	male	no	yes	TC
case	616358	male	no	no	CC
case	582914	male	no	no	CC
case	564950	female	no	no	TC
case	828867	male	yes	yes	CC
case	832931	male	no	no	CC
case	853784	male	yes	no	CC
case	861572	male	yes	yes	CC
case	887881	male	no	no	CC
case	889121	male	no	no	CC
case	889577	male	no	yes	CC
case	893061	male	no	no	TC
case	894220	male	yes	yes	CC
case	528009	male	yes	no	CC
case	542170	male	yes	no	TC
case	649171	male	no	no	CC
case	590542	male	yes	no	TC
case	834359	male	no	no	TT
case	837002	male	yes	no	CC
case	846115	male	yes	no	CC
case	861588	male	no	no	TC
case	861418	male	yes	yes	CC
case	865329	male	no	no	TC
case	869557	male	no	no	TC
case	874467	male	yes	yes	CC
case	885859	male	yes	yes	CC
case	891577	male	yes	no	TC
case	539356	male	no	no	CC
case	432211	male	yes	no	CC
case	639942	male	yes	no	CC
case	628893	male	yes	no	TC
case	572047	male	no	no	CC
case	821698	male	yes	no	CC
case	821967	female	no	no	CC
case	836674	female	yes	no	TC
case	837640	male	yes	no	TC
case	838602	male	no	yes	CC
case	840655	female	no	no	CC
case	840526	female	no	no	0 0
case	849124	female	no	no	TC
case	860428	female	no	no	CC
case	867490	male	yes	yes	CC
case	869630	male	no	yes	CC
case	871875	male	no	no	TC
case	883820	male	no	no	CC
case	888538	male	yes	yes	0 0
case	893571	male	yes	no	CC
case	893986	male	yes	no	CC
case	895084	male	yes	yes	TC
case	895288	male	yes	no	CC
case	525932	male	no	no	CC
case	404100	male	yes	no	CC
case	422877	female	no	no	TC
case	590398	male	no	no	TC
case	592159	male	no	no	CC
case	591151	male	no	no	0 0
case	613935	female	no	no	CC
case	585106	female	no	no	TC
case	836624	male	yes	yes	TC
case	836976	male	no	no	CC
case	839196	male	yes	yes	TT
case	840160	male	no	no	TT
case	849012	male	yes	no	CC
case	859159	male	no	no	CC
case	869162	male	no	no	CC
case	874651	male	yes	no	CC
case	877051	female	no	no	CC
case	886407	male	no	no	TC
case	893919	male	yes	no	CC
case	896631	female	no	no	CC
case	435868	male	no	no	CC
case	591263	male	yes	yes	CC
case	579336	male	no	no	CC
case	579336	male	no	no	CC
case	573752	male	no	no	CC
case	816999	male	no	no	TC
case	817000	male	no	no	CC
case	838609	male	no	no	CC
case	840329	male	yes	yes	TC
case	847151	female	no	no	CC
case	848135	male	yes	yes	CC
case	854398	male	yes	no	CC
case	864902	female	no	no	CC
case	872794	male	no	no	TC
case	881988	male	no	no	CC
case	879342	female	no	no	CC
case	891513	male	yes	yes	TC
case	759997	male	no	no	TC
case	895794	male	no	no	CC
case	547768	female	no	no	TT
case	526849	male	no	no	CC
case	539871	male	no	yes	CC
case	432044	male	no	no	CC
case	642704	male	yes	yes	TC
case	600208	male	yes	no	TC
case	654344	male	no	no	TC
case	601204	female	no	no	CC
case	584557	male	no	no	CC
case	823826	male	no	no	CC
case	823696	female	no	no	CC
case	824944	female	no	no	CC
case	825575	male	yes	no	CC
case	830179	male	yes	no	CC
case	845585	male	no	yes	TC
case	846619	male	yes	no	CC
case	846927	male	yes	yes	TC
case	850013	female	no	no	TC
case	733920	male	yes	yes	CC
case	869343	female	no	no	CC
case	706783	male	no	no	TT
case	874718	male	yes	no	CC
case	874480	male	no	no	CC
case	881755	male	yes	no	CC
case	881755	male	no	no	CC
case	885537	male	no	yes	CC
case	890699	male	yes	yes	CC
case	879423	male	no	no	TT
case	895128	male	no	yes	TC
case	540777	male	no	no	TC
case	528347	male	yes	yes	TC
case	416623	male	no	no	CC
case	425851	male	no	no	TC
case	593397	male	no	no	CC
case	643396	female	no	no	TT
case	605780	male	no	no	CC
case	562401	male	yes	no	CC
case	571963	male	no	no	CC
case	818764	male	yes	no	TC
case	822965	male	no	no	CC
case	830801	male	yes	yes	TC
case	845159	male	yes	no	CC
case	869808	female	no	no	CC
case	883961	female	no	no	CC
case	891246	female	no	no	CC
case	894295	male	yes	yes	CC
case	897202	female	no	no	TC
case	526527	male	yes	no	TC
case	435295	female	no	no	CC
case	369316	female	no	no	CC
case	371952	male	yes	no	TC
case	620801	male	yes	no	TC
case	636603	male	no	no	0 0
case	585367	male	no	no	CC
case	817481	male	yes	yes	TC
case	822701	female	no	no	CC
case	830487	male	yes	yes	CC
case	835696	male	yes	yes	CC
case	859256	male	yes	yes	CC
case	859956	male	yes	yes	CC
case	881563	female	no	no	CC
case	880065	male	no	no	TC
case	886557	male	no	yes	TC
case	888814	female	no	no	CC
case	893662	female	no	no	TC
case	538742	male	no	yes	CC
case	548468	female	no	no	TC
case	423010	female	no	no	TC
case	411194	male	no	no	CC
case	453014	female	no	no	CC
case	593350	male	no	no	TC
case	617910	male	no	no	CC
case	595916	male	no	no	0 0
case	570378	male	no	no	CC
case	582129	male	no	no	CC
case	820260	male	yes	no	TC
case	821655	male	yes	yes	CC
case	830706	male	yes	yes	TC
case	829841	female	no	no	0 0
case	837143	male	no	yes	TC
case	837526	male	yes	yes	TC
case	846578	male	yes	no	TC
case	849241	male	no	yes	TT
case	855542	male	yes	no	CC
case	859121	male	no	no	CC
case	880707	female	no	no	CC
case	886104	female	no	no	CC
case	889615	male	yes	yes	TC
case	540483	male	no	no	TC
case	376503	female	no	no	TC
case	619153	male	no	no	CC
case	606957	female	no	no	CC
case	567554	male	no	no	TC
case	569528	female	no	no	TT
case	587779	male	no	no	CC
case	820541	male	yes	no	TC
case	839070	female	no	no	CC
case	870196	male	no	no	CC
case	876917	male	yes	no	TC
case	883982	male	no	no	TC
case	878510	male	yes	no	CC
case	885753	male	no	yes	CC
case	892371	male	no	no	CC
case	604947	male	no	no	CC
case	617140	male	no	no	CC
case	617140	male	no	no	CC
case	611498	female	no	no	CC
case	584691	male	no	no	CC
case	587436	male	no	no	CC
case	818375	male	no	no	CC
case	818615	male	no	no	CC
case	821315	female	no	no	CC
case	824660	female	no	no	TT
case	826811	female	no	no	TC
case	845298	female	no	no	TC
case	848454	male	yes	yes	CC
case	855453	male	yes	yes	TC
case	856051	male	no	no	CC
case	858314	male	yes	yes	TC
case	860810	male	yes	no	TC
case	860692	male	yes	no	0 0
case	868818	male	yes	no	TC
case	871826	male	no	no	CC
case	671079	male	no	no	CC
case	877839	female	no	no	CC
case	886317	male	yes	no	TC
case	887981	male	yes	yes	TC
case	890737	male	yes	yes	CC
case	529447	female	no	no	TC
case	407827	male	no	no	CC
case	390951	male	no	no	CC
case	443557	male	yes	no	CC
case	429055	male	yes	no	TT
case	639751	female	no	no	0 0
case	593821	female	no	no	TC
case	587571	female	no	no	TC
case	824092	male	yes	yes	CC
case	825365	male	no	no	CC
case	839515	female	no	no	TC
case	844620	male	no	yes	CC
case	846237	male	yes	no	TT
case	857308	male	yes	yes	TC
case	865284	male	no	no	CC
case	867360	male	yes	yes	TC
case	868349	male	yes	no	CC
case	879073	male	yes	yes	TC
case	879391	male	yes	no	CC
case	897170	female	no	no	TC
case	537074	male	yes	no	TT
case	373273	male	no	no	CC
case	434971	female	no	no	CC
case	645269	female	no	no	CC
case	607854	male	yes	no	CC
case	580535	male	yes	yes	TT
case	609355	male	no	no	CC
case	586664	male	no	no	CC
case	817965	male	yes	no	TC
case	824735	female	no	no	CC
case	846582	female	no	no	TC
case	853592	male	no	no	CC
case	859180	female	no	no	TC
case	860999	male	no	no	TC
case	869233	female	no	no	TC
case	886726	male	no	no	CC
case	887129	male	no	no	TC
case	892066	female	no	no	TC
case	898327	male	yes	no	CC
case	537884	male	no	no	CC
case	534053	male	no	no	CC
case	416118	male	no	no	0 0
case	596908	male	no	no	TC
case	610549	female	no	no	TC
case	585384	male	no	no	TC
case	588481	female	no	no	TT
case	568959	male	no	yes	TC
case	817359	female	no	no	TC
case	824952	male	no	no	CC
case	826335	male	no	no	CC
case	830054	male	yes	yes	CC
case	853935	male	no	no	TC
case	856342	male	yes	no	CC
case	861432	male	no	no	TC
case	869494	male	no	no	TC
case	797945	male	yes	yes	TC
case	885055	male	yes	no	CC
case	886245	male	yes	no	CC
case	890183	male	no	no	CC
case	895135	male	no	no	CC
case	895902	male	no	no	TC
case	454088	male	yes	yes	CC
case	427693	female	no	no	TC
case	612370	male	no	no	CC
case	571391	male	yes	no	TC
case	576647	female	no	no	CC
case	836067	male	no	no	CC
case	845525	female	no	no	CC
case	850235	male	no	yes	CC
case	849441	female	no	no	TC
case	889118	male	yes	yes	TC
case	549908	female	no	no	TC
case	370748	male	yes	no	CC
case	429478	female	no	no	CC
case	398412	male	yes	no	CC
case	653975	male	no	no	CC
case	588892	male	no	no	TC
case	622125	male	no	no	CC
case	561504	male	no	no	TT
case	574244	male	yes	no	CC
case	832560	male	yes	no	CC
case	834997	female	no	no	CC
case	839246	male	no	no	TC
case	840213	male	yes	no	CC
case	869495	female	no	no	CC
case	887210	female	no	no	CC
case	439900	male	no	no	CC
case	381530	male	no	yes	TC
case	414574	male	no	no	TT
case	602139	female	no	no	CC
case	594633	female	no	no	CC
case	822962	male	yes	yes	TC
case	830114	male	yes	yes	TC
case	838732	male	yes	yes	TC
case	860002	male	no	no	CC
case	895271	male	no	no	TT
case	470964	female	no	no	TC
case	422923	male	no	no	CC
case	409696	female	no	no	CC
case	404283	male	no	no	CC
case	823754	male	no	no	TC
case	848655	male	yes	yes	CC
case	853905	male	yes	yes	CC
case	870741	male	no	no	TT
case	890228	female	no	no	CC
case	591801	male	yes	no	CC
case	653375	female	no	no	CC
case	589794	male	no	no	TC
case	581191	male	no	no	CC
case	819247	male	no	no	CC
case	825861	female	no	no	TT
case	850585	female	no	no	CC
case	891648	male	yes	no	0 0
case	528171	male	no	yes	TT
case	463705	male	no	no	TT
case	594670	male	no	no	CC
case	608754	male	no	no	TC
case	574951	male	no	no	TC
case	821693	male	yes	no	TC
case	824836	male	no	no	TC
case	825344	male	yes	no	CC
case	828943	female	no	no	CC
case	855596	male	yes	yes	TT
case	855807	female	no	no	TT
case	861895	female	no	no	CC
case	426635	male	yes	yes	CC
case	383813	female	no	no	CC
case	398284	female	no	no	CC
case	823936	male	yes	no	CC
case	857148	male	no	no	TC
case	864684	male	no	no	CC
case	868334	female	no	no	TC
case	542594	male	no	no	CC
case	527772	male	no	no	TC
case	837044	male	yes	yes	CC
case	451962	male	yes	no	CC
case	854528	female	no	no	CC
case	826412	male	no	yes	CC
case	850132	female	no	no	CC
case	860746	female	no	no	TC
case	818939	male	no	no	CC
case	819198	male	no	no	TC
case	876881	male	no	no	TC
case	895857	male	no	no	TC
case	422653	male	no	no	0 0
case	823932	male	no	no	CC
case	846541	male	yes	yes	CC
case	378986	male	no	no	CC
case	651338	male	yes	no	CC
case	462135	female	no	yes	CC
control	189427	female	no	no	TC
control	335126	female	no	no	CC
control	257631	female	no	no	TC
control	259735	male	yes	no	CC
control	246331	female	no	no	TT
control	251740	female	no	no	TC
control	189412	male	no	no	CC
control	257379	male	yes	yes	TC
control	258795	male	yes	yes	CC
control	189232	female	no	no	CC
control	189536	male	yes	yes	CC
control	257384	female	no	no	CC
control	245200	male	no	no	TT
control	255730	male	no	no	CC
control	251096	male	yes	yes	TC
control	335127	male	no	no	TC
control	250652	male	no	no	CC
control	246937	male	no	no	CC
control	256975	male	no	no	TC
control	257739	male	yes	yes	TC
control	255008	female	no	no	CC
control	247738	male	no	no	CC
control	249965	male	no	no	TC
control	335136	female	no	no	TC
control	253006	female	no	no	CC
control	246757	male	no	no	CC
control	24965	male	no	no	TC
control	258971	male	no	no	CC
control	252868	male	no	no	CC
control	257372	male	yes	yes	CC
control	245085	female	no	no	TC
control	250734	male	no	no	CC
control	257161	male	no	no	CC
control	241696	male	no	no	TC
control	250983	female	no	no	TC
control	250020	male	no	no	TT
control	210835	male	no	no	TC
control	257226	female	no	no	CC
control	250764	male	yes	yes	CC
control	250697	male	no	no	TC
control	247683	male	no	no	TC
control	251736	female	yes	yes	CC
control	199249	female	no	no	CC
control	244432	male	no	no	CC
control	253917	female	no	no	CC
control	246405	male	no	no	TC
control	190488	male	no	no	CC
control	194744	female	no	no	CC
control	194829	female	no	no	TC
control	194883	male	yes	no	TC
control	194860	male	yes	no	CC
control	196381	male	yes	yes	CC
control	199969	female	no	no	TT
control	197526	male	no	no	CC
control	221092	female	no	no	CC
control	257368	female	no	no	CC
control	253030	male	yes	yes	CC
control	260898	male	no	no	TC
control	260553	male	no	no	CC
control	189077	female	no	no	CC
control	197044	female	no	no	CC
control	197347	male	no	no	CC
control	199968	male	no	no	CC
control	195437	male	no	no	CC
control	202063	male	no	no	TC
control	210430	male	no	no	CC
control	245344	male	yes	yes	TC
control	250958	male	no	no	TC
control	250647	female	no	no	CC
control	335236	male	no	no	TT
control	246675	male	no	no	TC
control	189065	female	no	no	CC
control	189382	female	no	no	CC
control	195156	male	no	no	TC
control	196845	male	no	no	TC
control	196362	male	yes	yes	TC
control	197011	female	no	no	TT
control	197188	male	yes	yes	CC
control	197101	female	no	no	CC
control	200230	female	no	no	TC
control	199834	female	no	no	CC
control	193993	male	no	no	CC
control	194372	male	yes	yes	CC
control	195626	male	no	no	TT
control	199978	male	no	no	CC
control	200946	male	no	no	CC
control	202211	female	no	no	CC
control	205120	male	no	no	TC
control	219417	female	no	no	CC
control	220183	male	no	no	TC
control	332346	male	no	no	CC
control	257366	female	no	no	CC
control	258379	male	no	no	CC
control	252928	male	no	no	CC
control	323126	male	no	no	TC
control	260158	female	no	no	CC
control	259964	female	no	no	CC
control	196490	male	yes	yes	TC
control	197147	male	no	no	CC
control	197694	male	yes	yes	TC
control	188954	male	no	no	TC
control	192499	male	no	no	TC
control	191769	male	yes	yes	CC
control	194373	female	no	no	CC
control	196784	male	no	no	CC
control	202604	male	no	no	CC
control	207440	male	no	no	TC
control	209028	male	no	no	CC
control	215634	male	no	no	TC
control	256435	female	no	no	CC
control	321226	male	no	no	CC
control	241540	male	yes	no	CC
control	240728	female	no	no	CC
control	250600	male	yes	yes	CC
control	255168	male	yes	yes	CC
control	250477	male	yes	yes	TC
control	248317	male	no	no	TC
control	247677	male	no	no	CC
control	251978	male	no	no	TC
control	246566	female	no	no	TC
control	256102	female	no	no	TC
control	253921	male	no	no	CC
control	260164	male	no	no	CC
control	260175	male	yes	no	CC
control	260066	male	no	no	??
control	260509	male	no	no	CC
control	189046	male	yes	yes	??
control	193990	male	yes	yes	CC
control	194856	female	no	no	CC
control	196800	male	yes	yes	TC
control	195799	male	yes	yes	TC
control	196179	male	no	no	CC
control	199207	male	yes	yes	??
control	199465	male	no	no	TC
control	199498	female	no	no	CC
control	200181	male	yes	yes	CC
control	200145	female	no	no	TC
control	200474	male	no	no	CC
control	201739	male	yes	no	CC
control	188975	male	no	no	CC
control	192362	male	yes	yes	CC
control	193939	male	yes	yes	CC
control	192547	male	no	no	TC
control	193918	male	yes	yes	TC
control	194244	female	no	no	CC
control	194490	male	no	no	TC
control	195409	female	no	no	CC
control	194787	male	no	no	TC
control	196739	male	no	no	CC
control	197682	male	no	no	TT
control	200465	female	no	no	TC
control	200469	male	no	no	TC
control	200560	male	no	no	CC
control	203601	male	no	no	CC
control	204346	female	no	no	TC
control	206412	male	no	no	TC
control	219064	male	no	no	CC
control	216263	male	no	no	TC
control	221149	female	no	no	TC
control	255386	female	no	no	CC
control	255124	female	no	no	CC
control	255250	male	no	no	CC
control	275568	female	no	no	TC
control	245643	female	no	no	CC
control	239517	male	no	no	TC
control	241501	male	no	no	CC
control	243621	male	yes	yes	TC
control	250552	male	no	no	TC
control	250696	male	no	no	CC
control	246518	male	no	no	TC
control	245943	female	no	no	CC
control	250339	male	yes	no	TC
control	251091	female	no	no	CC
control	189575	male	no	no	TC
control	194552	female	no	no	CC
control	194751	male	no	no	CC
control	195433	female	no	no	CC
control	196150	male	no	no	TC
control	197013	female	no	no	TC
control	198746	female	no	no	TC
control	191450	male	yes	yes	TC
control	192366	female	no	no	TT
control	193948	female	no	no	CC
control	191661	female	no	no	CC
control	194772	female	no	no	TT
control	197408	male	no	no	TC
control	197971	male	no	no	CC
control	208140	male	no	no	TC
control	219417	female	no	no	CC
control	219721	male	no	no	TC
control	211027	male	no	no	TC
control	212352	female	no	no	CC
control	257743	female	no	no	CC
control	250947	female	no	no	CC
control	250910	male	yes	yes	CC
control	356426	male	yes	no	CC
control	255143	female	no	no	TC
control	321126	male	no	no	CC
control	246485	male	yes	yes	TC
control	345126	female	no	no	CC
control	248933	female	no	no	CC
control	246980	male	no	no	??
control	250372	male	yes	no	CC
control	263830	male	yes	yes	TC
control	250092	male	no	no	TC
control	249367	male	yes	yes	TT
control	189306	male	yes	no	TC
control	194936	female	no	no	CC
control	195402	male	yes	yes	TC
control	198841	male	no	no	CC
control	198708	male	no	no	CC
control	198843	male	no	no	CC
control	193931	male	no	no	CC
control	183769	male	yes	yes	CC
control	195361	male	no	no	TC
control	194653	male	no	no	CC
control	197222	male	yes	no	CC
control	199979	male	no	no	CC
control	335436	male	no	no	??
control	201858	male	no	no	CC
control	197912	female	no	no	CC
control	202267	male	no	no	CC
control	206980	female	no	no	CC
control	221025	female	no	no	CC
control	208284	female	no	no	TC
control	208661	male	no	no	TC
control	209170	female	no	no	CC
control	209749	male	no	no	TT
control	213144	female	no	no	CC
control	215641	male	no	no	CC
control	221748	female	no	no	CC
control	258520	female	no	no	??
control	257388	male	no	no	TC
control	367812	male	no	no	CC
control	241447	male	no	no	CC
control	245326	female	no	no	TC
control	244043	male	no	no	TT
control	235846	male	no	no	CC
control	255060	male	no	no	CC
control	253757	female	no	no	CC
control	335326	male	no	no	??
control	250763	female	no	yes	CC
control	241974	male	no	no	CC
control	246307	female	no	no	CC
control	248473	female	no	no	CC
control	246829	male	no	no	TC
control	251707	male	no	no	TC
control	253018	male	no	no	TC
control	189480	male	no	no	TC
control	195096	female	no	no	CC
control	196251	male	yes	yes	CC
control	197476	male	no	no	TC
control	197232	female	no	no	CC
control	198824	male	no	no	TC
control	199502	male	yes	yes	TC
control	198853	male	yes	yes	TC
control	199606	male	yes	yes	CC
control	191248	male	yes	yes	CC
control	191177	female	no	no	TC
control	192543	female	no	no	TC
control	192511	male	no	no	TC
control	194276	male	no	no	TC
control	193917	male	no	no	CC
control	195365	female	no	no	CC
control	197023	male	yes	yes	CC
control	195365	male	yes	no	CC
control	197810	female	no	no	TC
control	197715	female	yes	no	TT
control	202229	male	yes	yes	TC
control	202160	female	no	no	CC
control	202633	male	no	no	TC
control	209165	male	yes	yes	CC
control	212428	female	no	no	TC
control	221726	female	no	no	CC
control	256213	female	no	no	CC
control	241402	male	yes	yes	CC
control	241439	male	no	no	CC
control	255668	male	yes	yes	??
control	246943	male	no	no	CC
control	249365	male	no	no	TC
control	194888	male	yes	yes	CC
control	195400	female	no	no	CC
control	196496	male	no	no	TC
control	196237	female	no	no	CC
control	197050	male	no	no	CC
control	197752	male	yes	yes	TT
control	199805	male	no	no	CC
control	199771	male	yes	yes	CC
control	199664	female	no	no	TC
control	200186	female	no	no	CC
control	201011	male	yes	yes	CC
control	200554	female	no	no	TC
control	190123	female	no	no	TC
control	188499	male	no	no	CC
control	192696	male	yes	yes	??
control	191672	male	no	no	CC
control	193186	male	no	no	CC
control	191938	male	yes	yes	CC
control	194262	female	no	no	CC
control	194763	male	no	no	TC
control	194360	female	no	no	TT
control	194362	male	no	no	TC
control	196773	male	yes	no	CC
control	203284	male	yes	yes	TC
control	203614	female	no	no	CC
control	204062	male	yes	yes	TC
control	208562	male	no	no	CC
control	219769	female	no	no	TC
control	333126	male	no	no	CC
control	257172	male	no	no	TC
control	241565	male	no	no	TC
control	241453	male	yes	yes	CC
control	244435	male	no	no	TC
control	250911	female	no	no	TC
control	333632	male	no	no	CC
control	248929	male	yes	yes	TC
control	247729	male	yes	no	CC
control	248305	male	yes	yes	TC
control	332453	male	no	no	TC
control	246314	male	no	no	CC
control	251711	male	no	no	TC
control	260610	male	no	no	CC
control	258787	male	no	no	CC
control	256393	male	no	no	CC
control	194833	female	no	no	CC
control	196129	male	yes	yes	TC
control	196328	male	no	no	TC
control	196951	female	no	no	CC
control	197362	male	yes	yes	CC
control	199615	male	no	no	CC
control	199485	male	yes	yes	TC
control	200122	female	no	no	CC
control	199808	male	yes	yes	CC
control	188763	male	no	no	TC
control	191830	male	no	no	CC
control	191358	male	yes	yes	CC
control	193260	male	no	no	CC
control	191905	male	no	no	CC
control	194346	male	no	no	CC
control	197034	male	yes	yes	CC
control	193643	female	no	no	CC
control	194751	male	yes	yes	TC
control	194492	male	yes	no	CC
control	195691	male	no	no	CC
control	199342	male	yes	no	TC
control	199509	male	no	no	CC
control	201157	female	no	no	CC
control	367543	male	no	no	TC
control	200333	male	no	no	TC
control	200176	male	no	no	CC
control	212119	female	no	no	CC
control	204067	male	no	no	TT
control	205088	female	no	no	TC
control	218248	male	no	no	CC
control	219706	male	no	no	TC
control	211696	male	no	no	CC
control	211084	female	no	no	CC
control	211315	female	no	no	CC
control	212397	male	no	no	CC
control	211458	female	no	no	CC
control	258665	female	no	no	TC
control	241264	female	no	no	CC
control	334689	male	yes	yes	CC
control	317054	male	yes	no	TT
control	290711	male	no	no	CC
control	193573	male	yes	yes	TC
control	196813	male	yes	yes	CC
control	199737	male	yes	yes	TC
control	200166	male	no	no	CC
control	199739	male	yes	yes	CC
control	188497	female	no	no	CC
control	193904	male	yes	yes	TC
control	200108	female	no	no	TC
control	208060	male	yes	yes	??
control	199988	male	yes	yes	TC
control	212267	male	no	no	CC
control	203162	female	no	no	CC
control	204047	male	no	no	CC
control	218994	male	no	no	TC
control	222079	male	yes	yes	CC
control	219462	female	no	no	TC
control	220189	female	no	no	CC
control	221747	female	no	no	CC
control	258366	female	no	no	TC
control	251073	female	no	no	TC
control	241401	male	no	no	CC
control	244451	male	yes	yes	CC
control	250387	male	no	no	TC
control	250486	male	no	no	TC
control	250686	female	no	no	CC
control	248940	male	yes	no	TC
control	246405	male	yes	yes	TC
control	246256	male	yes	yes	TC
control	246117	male	no	no	TT
control	246974	male	no	no	TC
control	189716	male	yes	yes	CC
control	332477	male	yes	yes	CC
control	196318	female	no	no	CC
control	199639	female	no	no	CC
control	191126	female	no	no	CC
control	193926	female	no	no	CC
control	194766	female	no	no	CC
control	194365	female	no	no	CC
control	199507	male	no	no	CC
control	201563	male	no	no	CC
control	203571	female	no	no	TC
control	203573	male	yes	yes	CC
control	205523	male	no	no	TC
control	198804	male	yes	yes	CC
control	219797	female	no	no	CC
control	212936	male	no	no	TC
control	221982	male	yes	yes	CC
control	255742	male	no	no	TC
control	257387	male	no	no	TC
control	256188	male	yes	yes	CC
control	245632	male	no	no	CC
control	241672	male	no	no	TC
control	241638	male	no	no	CC
control	241604	male	no	no	TC
control	241471	male	yes	yes	TC
control	241262	male	yes	yes	CC
control	250568	male	no	no	CC
control	254952	female	no	no	TC
control	253640	female	no	no	CC
control	250246	male	no	no	??
control	249371	male	no	no	??
control	259499	female	no	no	TC
control	195443	male	yes	yes	TC
control	198232	male	no	no	CC
control	200034	female	no	no	CC
control	200038	female	no	no	CC
control	191216	male	no	no	CC
control	192001	male	yes	yes	TC
control	191172	male	yes	yes	CC
control	192023	male	no	no	CC
control	191438	male	yes	yes	CC
control	192370	male	yes	yes	CC
control	192538	female	no	no	CC
control	192870	male	no	no	CC
control	194285	female	no	no	TC
control	194660	male	yes	yes	TT
control	197173	male	no	no	CC
control	196978	male	no	no	CC
control	200362	male	no	no	CC
control	202154	male	yes	yes	CC
control	212551	male	yes	yes	CC
control	205748	male	no	no	TT
control	205748	male	no	no	TC
control	206470	female	no	no	CC
control	218981	female	no	no	CC
control	208050	male	no	no	CC
control	219931	female	no	no	TC
control	209952	female	no	no	TC
control	210465	female	no	no	CC
control	221116	male	yes	yes	CC
control	255288	female	no	no	CC
control	257668	male	no	no	TC
control	339087	female	no	no	CC
control	256185	male	yes	yes	CC
control	234856	female	no	no	CC
control	252409	female	no	no	TC
control	253569	male	no	no	CC
control	248906	male	no	no	CC
control	245944	female	no	no	CC
control	250373	male	no	no	TC
control	194762	male	yes	yes	CC
control	194909	male	yes	no	TC
control	200008	male	yes	yes	CC
control	199831	male	no	no	TC
control	190005	male	yes	yes	TT
control	191507	male	no	no	CC
control	191769	male	yes	yes	CC
control	191517	male	yes	yes	CC
control	193963	male	no	no	TC
control	193963	male	yes	yes	TC
control	194330	male	no	no	CC
control	195383	male	yes	yes	CC
control	194499	male	yes	yes	TC
control	195406	male	no	no	TC
control	199431	male	no	no	CC
control	203863	male	no	no	TC
control	204497	male	no	no	TT
control	218928	female	no	no	TC
control	207350	male	yes	yes	TC
control	208282	male	no	no	CC
control	207669	male	no	no	CC
control	219873	male	yes	yes	TC
control	210226	female	no	no	CC
control	212313	female	no	no	TC
control	212393	male	yes	yes	CC
control	211254	female	no	no	TT
control	214042	female	no	no	CC
control	221746	female	no	no	CC
control	257700	male	no	no	CC
control	335232	male	no	no	TC
control	250943	male	no	no	CC
control	252995	male	no	no	TC
control	250868	male	no	no	TC
control	250482	male	no	no	TC
control	256151	male	yes	yes	??
control	246143	male	no	no	CC
control	246122	male	no	no	TC
control	246910	male	no	no	CC
control	260114	male	no	no	CC
control	255643	male	yes	yes	CC
control	195205	male	yes	no	TT
control	199124	male	yes	yes	TC
control	199155	male	yes	yes	CC
control	198837	female	no	no	TT
control	199537	male	yes	yes	CC
control	199974	female	no	no	TC
control	190920	male	yes	yes	CC
control	188495	male	yes	yes	TC
control	188434	female	no	no	TC
control	192364	male	no	no	CC
control	195387	female	no	no	TC
control	218975	male	no	no	CC
control	208232	male	yes	yes	TC
control	211078	male	no	no	CC
control	218712	male	no	no	CC
control	257717	male	yes	yes	CC
control	257247	female	no	no	CC
control	256509	female	no	no	CC
control	257030	male	no	no	CC
control	245644	male	no	no	CC
control	245131	female	no	no	TC
control	255680	female	no	no	TC
control	250913	female	no	no	CC
control	255010	female	no	no	TC
control	254927	male	no	no	CC
control	246324	male	no	no	CC
control	261328	female	no	no	CC
control	235280	female	no	no	CC
control	261328	female	no	no	CC
control	261324	male	no	no	TC
control	196040	male	yes	yes	CC
control	191999	female	no	no	TC
control	191969	male	yes	yes	CC
control	191951	male	yes	yes	CC
control	194350	female	no	no	CC
control	194796	male	no	no	CC
control	201214	male	yes	yes	CC
control	205702	female	no	no	CC
control	209989	male	no	no	CC
control	231739	female	no	no	CC
control	217771	female	no	no	TC
control	221761	male	yes	yes	CC
control	257154	male	no	no	CC
control	255270	female	no	no	CC
control	258694	female	no	no	TT
control	257057	male	no	no	TC
control	241454	male	no	no	CC
control	252666	female	no	no	CC
control	250581	male	no	no	TC
control	250366	male	yes	yes	CC
control	246793	male	no	no	TC
control	199213	male	yes	yes	CC
control	199384	male	yes	yes	CC
control	188498	male	yes	yes	TC
control	192479	male	no	no	CC
control	195362	male	no	no	CC
control	193741	male	no	yes	CC
control	197703	male	yes	yes	CC
control	204265	male	yes	yes	TT
control	207365	female	no	no	CC
control	209947	male	no	no	TC
control	218706	female	no	no	TC
control	258364	male	no	no	TC
control	335124	male	no	no	CC
control	241788	male	yes	yes	CC
control	241460	female	no	no	CC
control	244438	male	yes	yes	CC
control	250942	female	no	no	CC
control	250908	male	yes	no	CC
control	246467	male	no	no	CC
control	246325	male	yes	yes	CC
control	222010	female	no	no	TC
control	246215	female	no	no	TT
control	251745	female	no	no	CC
control	246764	male	yes	yes	TT
control	260106	male	no	no	CC
control	190398	male	no	no	TC
control	195264	female	no	no	CC
control	198671	female	no	no	CC
control	199523	female	no	no	CC
control	188487	female	no	no	CC
control	197672	male	no	no	CC
control	197883	male	yes	yes	CC
control	205789	male	yes	yes	TC
control	219898	male	yes	yes	CC
control	191400	male	no	no	CC
control	246699	male	no	no	TC
control	197806	male	yes	yes	CC
control	197747	female	no	no	CC
control	198805	male	no	no	TC
control	199476	male	yes	yes	CC
control	200429	male	yes	yes	CC
control	254902	male	yes	yes	CC
control	230752	female	no	no	CC
control	246165	male	yes	yes	TC
control	249933	male	no	no	CC
control	194060	male	yes	yes	TC
control	195267	female	no	no	TC
control	196833	male	no	no	CC
control	199095	male	no	no	CC
control	199228	male	no	no	CC
control	200046	female	no	no	TC
control	195419	male	yes	no	CC
control	252822	male	yes	no	TC
control	189033	male	yes	no	TT
control	196755	female	no	no	TC
control	219905	male	yes	yes	CC
control	244427	male	no	no	TC
control	335567	male	yes	yes	TC
control	261419	male	no	no	TC
control	196259	male	no	no	TC
control	196313	female	no	no	CC
control	198716	male	yes	yes	CC
control	198767	female	no	no	CC
control	200160	male	no	no	TT
control	200138	female	no	no	CC
control	202612	male	yes	yes	CC
control	203541	male	yes	no	TC
control	203532	male	yes	yes	TC
control	241463	male	no	no	CC
control	196253	female	no	no	CC
control	197324	male	yes	yes	TC
control	188955	male	no	no	CC
control	188729	female	no	no	CC
control	191606	female	no	no	CC
control	193721	female	no	no	CC
control	194234	male	yes	yes	TC
control	194466	female	no	no	TT
control	196187	male	yes	yes	CC
control	196864	female	no	no	CC
control	200451	male	yes	no	CC
control	204117	male	yes	yes	TC
control	204700	male	yes	yes	TC
control	219025	male	no	no	TC
control	250209	female	no	no	CC
control	250061	male	no	no	CC
control	260909	female	no	no	TT
control	194862	female	no	no	CC
control	195427	female	no	no	CC
control	196976	male	no	no	CC
control	206987	male	yes	no	CC
control	219011	male	no	no	CC
control	209988	male	yes	yes	TT
control	257692	female	no	no	CC
control	244274	male	no	no	CC
control	190273	female	no	no	TC
control	194873	female	no	no	TC
control	199694	female	no	no	TC
control	200475	female	no	no	TC
control	218997	male	yes	yes	TT
control	356743	male	yes	yes	CC
control	251863	female	no	no	CC
control	258803	male	no	no	CC
control	192025	female	no	no	CC
control	357742	female	no	no	TC
control	254895	female	no	no	CC
control	254895	female	no	no	TC
control	378643	male	no	no	TC
control	199609	male	no	no	TC
control	183211	female	no	no	CC
control	188496	female	no	no	TC
control	197663	female	no	no	CC
control	215668	male	yes	yes	CC
control	231788	male	no	no	TC
control	255248	female	no	no	CC
control	268864	male	no	no	TC
control	195410	male	yes	yes	TC
control	215642	male	yes	yes	CC
control	246151	male	yes	yes	CC
control	196321	male	no	no	CC
control	196754	male	yes	no	CC
control	249063	male	no	no	TC
control	192002	female	no	no	TC
